# Supplementary material for: Physicochemical Characteristics and Flavor Properties of Texturized Dual-Proteins Extrudates: Effect of Surimi to Soybean Flour Ratio
Source: Foods. 2022 Nov 14;11(22):3640. doi: 10.3390/foods11223640 (PMC9689315; doi:10.3390/foods11223640)
Supplement: Supplementary file 1 [file foods-11-03640-s001.zip]

Archive with 1 entries (1 files):
- foods-1987927-supplementary.pdf
